# Supplementary material for: Zebrafish patient-derived xenograft models predict lymph node involvement and treatment outcome in non-small cell lung cancer
Source: J Exp Clin Cancer Res. 2022 Feb 9;41:58. doi: 10.1186/s13046-022-02280-x (PMC8827197; doi:10.1186/s13046-022-02280-x)
Supplement: Supplementary file 1 — Additional file 1: Supplemental Figure S1. Histological assessment of patient samples and PDX models. Histological features of the selected NSCLC PDX and corresponding patient tissue. H&E stains were prepared from FFPE samples of donor patient tissue as well as the fourth passage of PDX derived thereof. Whole slides were scanned and 10x magnification jpegs extracted of the scans (scale bar included). Supplemental Figure S2. EGFR gene-expression levels correlate with Erlotinib response. EGFR gene-expression measured in the microarray HGU133 (left graph) or by RNA-sequencing (right graph) plotted against the relative tumor size of Erlotinib-treated versus control ZTX models (low values indicate stronger response to Erlotinib). Blue dashed regression lines indicate logarithmic regressions based on the values within the blue dashed circles. [file 13046_2022_2280_MOESM1_ESM.zip › Supplemental Table 1.xlsx]

## Sheet: Tabelle1
patient data							PDX characteristics
Name		Stage at Implantation	Histology	age	Gender	differentiation	stroma content* [%]	vascularization* [grade]	differentiation* [grade]	take rate [%]	doubling time [days]	EMT score**
LXFA	400	T2N0M0	adenocarcinoma	44	male	undifferentiated	15	intermediate	undifferentiated	84	3.4	1.33591e-06
LXFA	629	T3N2Mx	adenocarcinoma	59	male	poor	20	intermediate	poor	73	7.4	1.37641e-06
LXFA	644	T1N0M0	adenocarcinoma	55	male	moderate	27.5	intermediate	moderate	44	17.6	4.83098e-06
LXFA	677	T1N1Mx	adenocarcinoma	62	male	poor	7.5	intermediate	poor	72	6.2	2.29877e-06
LXFA	737	T3N2Mx	adenocarcinoma	56	male	poor	7.5	intermediate	poor	75	6	5.02843e-05
LXFA	749	T2N1-2Mx	adenocarcinoma	72	male	poor	7.5	intermediate	poor	58	5.5	2.24831
LXFA	1012	T2N0Mx	adenocarcinoma	58	male	undifferentiated	4	high	undifferentiated	64	7.3	6.91836e-06
LXFA	1647	M1 adrenal gland	adenocarcinoma	53	male	poor	12.5	high	poor	62	8.1	0.0182695
LXFA	2184	pT1b pN2(9/25) L0V0	adenocarcinoma	57	male	undifferentiated	10	intermediate	undifferentiated	68	7.2	9.24001e-06
LXFA	2425	pT2a pNx L0V0	adenocarcinoma	67	male	poor	12.5	low	poor	65	15.2	0.000511927
LXFA	2797	PT1b,pN0,cM0,G3,R0,L0,V0; Stadium Ia	adenocarcinoma	62	female	not known	not known	not known	not known	63	4.5	n.d.
LXFE	397	T1N0Mx	squamous cell carcinoma	56	male	undifferentiated	4	high	undifferentiated	76	3.8	1.27095e-06
LXFE	597	T1N1M0	squamous cell carcinoma	60	male	poor	15	intermediate	poor	66	14.2	0.00239577
LXFE	646	T2N1M0	squamous cell carcinoma	48	male	poor	15	intermediate	poor	62	5.1	2.21056e-06
LXFE	937	T3N1M0	squamous cell carcinoma	37	female	poor	10	intermediate	poor	77	10.8	0.921585
LXFE	1066	T2N1M1 lung	squamous cell carcinoma	59	male	poor	20	intermediate	poor	60	8.3	35.2659
LXFE	1422	T2N3Mx	squamous cell carcinoma	38	male	poor	4.5	intermediate	poor	70	2.8	5.60598
LXFE	2190	pT2a pN0(0/36) L0V0	squamous cell carcinoma	72	male	poor	20	intermediate	poor	76	16.4	45.9246
LXFE	2214	pT3 pN0 (0/36) L0V0	squamous cell carcinoma	63	male	poor	30	intermediate	poor	47	8.8	0.0644386
LXFE	2232	pT2b pN0(0/21) L0V0	squamous cell carcinoma	57	male	poor	15	high	poor	67	7.6	3.41978
LXFE	2257	pT3 pN0(0/24) L0V0	squamous cell carcinoma	73	male	poor	22.5	intermediate	poor	66	8.3	0.40773
LXFL	430	T2N1M0	large cell carcinoma	53	male	undifferentiated	4.5	high	undifferentiated	31	2.1	30.966
LXFL	529	T3N1M0	large cell carcinoma	34	female	undifferentiated	4.5	high	undifferentiated	67	4.6	47.7873
LXFL	625	T3N1M0	large cell carcinoma	39	female	undifferentiated	4	low	undifferentiated	57	3.2	56.624
LXFL	1072	T2N1M1 lung	large cell carcinoma	41	female	undifferentiated	4	intermediate	undifferentiated	64	3.5	30.574
LXFL	1121	T2N1M0	large cell carcinoma	56	female	undifferentiated	4.5	low	undifferentiated	40	4.1	81.4893
LXFL	1674	not available	large cell carcinoma	45	female	undifferentiated	15	intermediate	undifferentiated	73	2.6	45.5275
LXFL	2228	pT3 pN0(0/2) L0V0	large cell carcinoma	74	male	undifferentiated	5	intermediate	undifferentiated	76	4.8	41.6678
LXFL	2237	pT3 pN0(0/19) L1V1 pM1a	large cell carcinoma	76	male	undifferentiated	4	low	undifferentiated	57	18.4	247.726
LXFL	2377	not available	large cell carcinoma	71	female	undifferentiated	4	high	undifferentiated	85	2.7	70.0224
Xenopat-PDX	1
Xenopat-PDX	2
Xenopat-PDX	3
ST	2081
ST	2495
ST	551c
ST	1092
ST	1976
ST	4073
