# Supplementary material for: Zebrafish patient-derived xenograft models predict lymph node involvement and treatment outcome in non-small cell lung cancer
Source: J Exp Clin Cancer Res. 2022 Feb 9;41:58. doi: 10.1186/s13046-022-02280-x (PMC8827197; doi:10.1186/s13046-022-02280-x)
Supplement: Supplementary file 1 — Additional file 1: Supplemental Figure S1. Histological assessment of patient samples and PDX models. Histological features of the selected NSCLC PDX and corresponding patient tissue. H&E stains were prepared from FFPE samples of donor patient tissue as well as the fourth passage of PDX derived thereof. Whole slides were scanned and 10x magnification jpegs extracted of the scans (scale bar included). Supplemental Figure S2. EGFR gene-expression levels correlate with Erlotinib response. EGFR gene-expression measured in the microarray HGU133 (left graph) or by RNA-sequencing (right graph) plotted against the relative tumor size of Erlotinib-treated versus control ZTX models (low values indicate stronger response to Erlotinib). Blue dashed regression lines indicate logarithmic regressions based on the values within the blue dashed circles. [file 13046_2022_2280_MOESM1_ESM.zip › Supplemental Table 2.xlsx]

## Sheet: Blad1
ModelID	AKT1	ALK	BCL11A	BRAF	CCND1	CCND2	CCND3	CDK4	CDKN2A	DDR2	EGFR	ERBB2	ERBB3	FGFR1	FOXA1	HRAS	IGF1R	KRAS	MAP2K1	MDM2	MET	MYC	MYCL	MYCN	NF1	NRAS	PIK3CA	PTCH1	PTEN	RASA1	RB1	RET	ROS1	STK11	TP53	TSC1	TSC2
LXFA_1647_PDX	no mut. det.	no mut. det.	LOW COVERAGE	no mut. det.	no mut. det.	no mut. det.	no mut. det.	no mut. det.	LOW COVERAGE	no mut. det.	no mut. det.	inframe_deletion	K998R	no mut. det.	no mut. det.	no mut. det.	no mut. det.	no mut. det.	no mut. det.	no mut. det.	no mut. det.	no mut. det.	no mut. det.	no mut. det.	no mut. det.	no mut. det.	no mut. det.	no mut. det.	no mut. det.	no mut. det.	LOW COVERAGE	no mut. det.	no mut. det.	LOW COVERAGE	L265P	no mut. det.	no mut. det.
LXFA_400_PDX	no mut. det.	no mut. det.	T506K	no mut. det.	no mut. det.	no mut. det.	LOW COVERAGE	no mut. det.	LOW COVERAGE	no mut. det.	no mut. det.	no mut. det.	no mut. det.	no mut. det.	no mut. det.	LOW COVERAGE	no mut. det.	no mut. det.	no mut. det.	no mut. det.	R988C	no mut. det.	Y39C	no mut. det.	no mut. det.	no mut. det.	no mut. det.	no mut. det.	no mut. det.	LOW COVERAGE	LOW COVERAGE	no mut. det.	no mut. det.	LOW COVERAGE	frameshift_variant	no mut. det.	no mut. det.
LXFA_629_PDX	no mut. det.	no mut. det.	no mut. det.	no mut. det.	no mut. det.	no mut. det.	no mut. det.	no mut. det.	LOW COVERAGE	no mut. det.	no mut. det.	R1146W	no mut. det.	no mut. det.	no mut. det.	no mut. det.	no mut. det.	no mut. det.	no mut. det.	no mut. det.	no mut. det.	no mut. det.	no mut. det.	no mut. det.	G2001V	no mut. det.	no mut. det.	no mut. det.	no mut. det.	I543V|LOW COVERAGE	no mut. det.	no mut. det.	no mut. det.	LOW COVERAGE	splice_donor_variant,coding_sequence_variant,intron_variant	no mut. det.	no mut. det.
LXFA_644_PDX	no mut. det.	no mut. det.	LOW COVERAGE	no mut. det.	no mut. det.	no mut. det.	no mut. det.	no mut. det.	LOW COVERAGE	no mut. det.	no mut. det.	no mut. det.	no mut. det.	no mut. det.	no mut. det.	no mut. det.	no mut. det.	no mut. det.	no mut. det.	no mut. det.	no mut. det.	no mut. det.	no mut. det.	LOW COVERAGE	no mut. det.	no mut. det.	no mut. det.	no mut. det.	no mut. det.	no mut. det.	stop_gained	no mut. det.	no mut. det.	LOW COVERAGE	Y126C	no mut. det.	no mut. det.
LXFA_737_PDX	no mut. det.	no mut. det.	no mut. det.	no mut. det.	no mut. det.	no mut. det.	no mut. det.	no mut. det.	LOW COVERAGE	D472N	no mut. det.	no mut. det.	no mut. det.	no mut. det.	no mut. det.	no mut. det.	no mut. det.	no mut. det.	no mut. det.	no mut. det.	no mut. det.	no mut. det.	no mut. det.	no mut. det.	no mut. det.	no mut. det.	no mut. det.	no mut. det.	no mut. det.	LOW COVERAGE	no mut. det.	no mut. det.	no mut. det.	LOW COVERAGE	no mut. det.	no mut. det.	no mut. det.
LXFA_749_PDX	no mut. det.	no mut. det.	no mut. det.	no mut. det.	no mut. det.	no mut. det.	LOW COVERAGE	no mut. det.	LOW COVERAGE	no mut. det.	no mut. det.	no mut. det.	no mut. det.	no mut. det.	LOW COVERAGE	no mut. det.	no mut. det.	no mut. det.	no mut. det.	no mut. det.	no mut. det.	no mut. det.	no mut. det.	LOW COVERAGE	frameshift_variant	no mut. det.	no mut. det.	no mut. det.	no mut. det.	no mut. det.	no mut. det.	no mut. det.	no mut. det.	LOW COVERAGE	R273C|LOW COVERAGE	no mut. det.	no mut. det.
LXFE_1422_PDX	no mut. det.	no mut. det.	no mut. det.	no mut. det.	no mut. det.	no mut. det.	no mut. det.	no mut. det.	no mut. det.	no mut. det.	no mut. det.	no mut. det.	no mut. det.	no mut. det.	no mut. det.	no mut. det.	M446V	no mut. det.	no mut. det.	no mut. det.	no mut. det.	no mut. det.	no mut. det.	LOW COVERAGE	no mut. det.	no mut. det.	no mut. det.	no mut. det.	no mut. det.	no mut. det.	LOW COVERAGE	no mut. det.	no mut. det.	LOW COVERAGE	no mut. det.	S403L	no mut. det.
LXFE_397_PDX	no mut. det.	no mut. det.	no mut. det.	no mut. det.	no mut. det.	no mut. det.	no mut. det.	no mut. det.	LOW COVERAGE	no mut. det.	no mut. det.	no mut. det.	no mut. det.	no mut. det.	no mut. det.	no mut. det.	no mut. det.	no mut. det.	no mut. det.	no mut. det.	no mut. det.	no mut. det.	no mut. det.	no mut. det.	no mut. det.	no mut. det.	no mut. det.	no mut. det.	P96L	no mut. det.	frameshift_variant,splice_region_variant	no mut. det.	no mut. det.	LOW COVERAGE	A138P	no mut. det.	A607V
LXFE_597_PDX	no mut. det.	no mut. det.	no mut. det.	no mut. det.	no mut. det.	no mut. det.	no mut. det.	no mut. det.	LOW COVERAGE	no mut. det.	no mut. det.	no mut. det.	no mut. det.	no mut. det.	no mut. det.	no mut. det.	no mut. det.	no mut. det.	no mut. det.	no mut. det.	no mut. det.	no mut. det.	no mut. det.	no mut. det.	no mut. det.	no mut. det.	no mut. det.	no mut. det.	no mut. det.	no mut. det.	no mut. det.	no mut. det.	no mut. det.	LOW COVERAGE	P278R	no mut. det.	no mut. det.
LXFE_646_PDX	no mut. det.	no mut. det.	no mut. det.	no mut. det.	no mut. det.	no mut. det.	LOW COVERAGE	no mut. det.	LOW COVERAGE	no mut. det.	no mut. det.	no mut. det.	no mut. det.	no mut. det.	no mut. det.	LOW COVERAGE	no mut. det.	no mut. det.	no mut. det.	no mut. det.	no mut. det.	no mut. det.	no mut. det.	no mut. det.	no mut. det.	no mut. det.	no mut. det.	no mut. det.	no mut. det.	no mut. det.	no mut. det.	no mut. det.	no mut. det.	LOW COVERAGE	stop_gained	no mut. det.	no mut. det.
LXFE_937_PDX	no mut. det.	no mut. det.	no mut. det.	D594N	no mut. det.	no mut. det.	no mut. det.	no mut. det.	LOW COVERAGE	no mut. det.	no mut. det.	no mut. det.	G513D	no mut. det.	no mut. det.	no mut. det.	no mut. det.	no mut. det.	no mut. det.	no mut. det.	no mut. det.	no mut. det.	no mut. det.	no mut. det.	no mut. det.	no mut. det.	no mut. det.	no mut. det.	no mut. det.	no mut. det.	no mut. det.	no mut. det.	no mut. det.	LOW COVERAGE	no mut. det.	no mut. det.	no mut. det.
LXFL_1072_PDX	no mut. det.	no mut. det.	no mut. det.	no mut. det.	no mut. det.	no mut. det.	LOW COVERAGE	no mut. det.	LOW COVERAGE	no mut. det.	no mut. det.	no mut. det.	no mut. det.	no mut. det.	no mut. det.	no mut. det.	no mut. det.	G12C	no mut. det.	no mut. det.	no mut. det.	no mut. det.	no mut. det.	no mut. det.	no mut. det.	no mut. det.	no mut. det.	no mut. det.	no mut. det.	no mut. det.	no mut. det.	no mut. det.	no mut. det.	LOW COVERAGE	no mut. det.	no mut. det.	no mut. det.
LXFL_1121_PDX	no mut. det.	no mut. det.	no mut. det.	no mut. det.	no mut. det.	no mut. det.	no mut. det.	no mut. det.	LOW COVERAGE	no mut. det.	no mut. det.	no mut. det.	no mut. det.	no mut. det.	G283V	no mut. det.	no mut. det.	no mut. det.	no mut. det.	no mut. det.	no mut. det.	no mut. det.	no mut. det.	no mut. det.	no mut. det.	no mut. det.	no mut. det.	no mut. det.	no mut. det.	no mut. det.	LOW COVERAGE	no mut. det.	no mut. det.	LOW COVERAGE	K132R	no mut. det.	no mut. det.
LXFL_430_PDX	no mut. det.	no mut. det.	no mut. det.	no mut. det.	no mut. det.	no mut. det.	no mut. det.	no mut. det.	LOW COVERAGE	no mut. det.	no mut. det.	P523S	no mut. det.	no mut. det.	no mut. det.	no mut. det.	no mut. det.	no mut. det.	no mut. det.	no mut. det.	no mut. det.	no mut. det.	no mut. det.	no mut. det.	no mut. det.	no mut. det.	no mut. det.	no mut. det.	no mut. det.	LOW COVERAGE	no mut. det.	no mut. det.	no mut. det.	LOW COVERAGE	V157F	stop_gained	no mut. det.
LXFL_529_PDX	no mut. det.	F270L	no mut. det.	no mut. det.	no mut. det.	no mut. det.	LOW COVERAGE	no mut. det.	LOW COVERAGE	no mut. det.	T678R	no mut. det.	no mut. det.	no mut. det.	no mut. det.	no mut. det.	no mut. det.	LOW COVERAGE	no mut. det.	no mut. det.	no mut. det.	no mut. det.	no mut. det.	LOW COVERAGE	no mut. det.	Q61H	no mut. det.	no mut. det.	no mut. det.	no mut. det.	LOW COVERAGE	no mut. det.	no mut. det.	LOW COVERAGE	G244C	no mut. det.	no mut. det.
LXFL_625_PDX	no mut. det.	no mut. det.	no mut. det.	no mut. det.	no mut. det.	no mut. det.	no mut. det.	no mut. det.	A60E|LOW COVERAGE	no mut. det.	no mut. det.	no mut. det.	no mut. det.	no mut. det.	no mut. det.	no mut. det.	no mut. det.	G12D	no mut. det.	no mut. det.	no mut. det.	no mut. det.	no mut. det.	no mut. det.	no mut. det.	no mut. det.	no mut. det.	no mut. det.	no mut. det.	no mut. det.	LOW COVERAGE	no mut. det.	no mut. det.	LOW COVERAGE	R249M	no mut. det.	no mut. det.
LXFE_2257_PDX	no mut. det.	no mut. det.	no mut. det.	no mut. det.	no mut. det.	no mut. det.	no mut. det.	no mut. det.	no mut. det.	no mut. det.	no mut. det.	no mut. det.	no mut. det.	no mut. det.	no mut. det.	LOW COVERAGE	no mut. det.	no mut. det.	no mut. det.	no mut. det.	no mut. det.	no mut. det.	A362T	no mut. det.	LOW COVERAGE	LOW COVERAGE	no mut. det.	no mut. det.	LOW COVERAGE	LOW COVERAGE	no mut. det.	no mut. det.	V946F	no mut. det.	G245D	no mut. det.	no mut. det.
LXFL_2228_PDX	no mut. det.	no mut. det.	no mut. det.	no mut. det.	no mut. det.	no mut. det.	no mut. det.	no mut. det.	no mut. det.	no mut. det.	no mut. det.	no mut. det.	no mut. det.	no mut. det.	no mut. det.	LOW COVERAGE	no mut. det.	no mut. det.	no mut. det.	no mut. det.	no mut. det.	no mut. det.	inframe_deletion	no mut. det.	no mut. det.	no mut. det.	no mut. det.	no mut. det.	LOW COVERAGE	no mut. det.	splice_acceptor_variant	no mut. det.	no mut. det.	no mut. det.	R213L	no mut. det.	no mut. det.
LXFL_2237_PDX	no mut. det.	no mut. det.	no mut. det.	no mut. det.	no mut. det.	no mut. det.	no mut. det.	no mut. det.	LOW COVERAGE	no mut. det.	no mut. det.	no mut. det.	no mut. det.	no mut. det.	no mut. det.	LOW COVERAGE	no mut. det.	G12C	no mut. det.	no mut. det.	R988C	no mut. det.	no mut. det.	LOW COVERAGE	S2585Y	no mut. det.	E545K	no mut. det.	no mut. det.	no mut. det.	no mut. det.	no mut. det.	no mut. det.	no mut. det.	LOW COVERAGE	no mut. det.	no mut. det.
LXFA_2184_PDX	no mut. det.	no mut. det.	no mut. det.	no mut. det.	no mut. det.	no mut. det.	no mut. det.	no mut. det.	LOW COVERAGE	no mut. det.	no mut. det.	no mut. det.	no mut. det.	no mut. det.	no mut. det.	no mut. det.	no mut. det.	G12C	no mut. det.	no mut. det.	V790I	no mut. det.	no mut. det.	no mut. det.	no mut. det.	no mut. det.	no mut. det.	no mut. det.	no mut. det.	no mut. det.	no mut. det.	no mut. det.	E2246D	no mut. det.	R282W|LOW COVERAGE	no mut. det.	no mut. det.
LXFE_1066_PDX	no mut. det.	no mut. det.	no mut. det.	no mut. det.	no mut. det.	no mut. det.	no mut. det.	no mut. det.	frameshift_variant	no mut. det.	no mut. det.	no mut. det.	no mut. det.	no mut. det.	no mut. det.	LOW COVERAGE	no mut. det.	no mut. det.	no mut. det.	no mut. det.	no mut. det.	no mut. det.	no mut. det.	P310T	no mut. det.	no mut. det.	no mut. det.	no mut. det.	LOW COVERAGE	no mut. det.	no mut. det.	no mut. det.	no mut. det.	no mut. det.	splice_donor_variant	no mut. det.	no mut. det.
LXFL_2377_PDX	no mut. det.	no mut. det.	LOW COVERAGE	LOW COVERAGE	LOW COVERAGE	no mut. det.	LOW COVERAGE	no mut. det.	no mut. det.	no mut. det.	no mut. det.	LOW COVERAGE	LOW COVERAGE	LOW COVERAGE	LOW COVERAGE	LOW COVERAGE	LOW COVERAGE	G13C	LOW COVERAGE	no mut. det.	no mut. det.	no mut. det.	LOW COVERAGE	LOW COVERAGE	stop_gained|LOW COVERAGE	no mut. det.	no mut. det.	no mut. det.	no mut. det.	LOW COVERAGE	LOW COVERAGE	LOW COVERAGE	no mut. det.	M51I|S216F|LOW COVERAGE	splice_donor_variant|LOW COVERAGE	frameshift_variant|LOW COVERAGE	A1429S|LOW COVERAGE
LXFE_2190_PDX	no mut. det.	no mut. det.	no mut. det.	no mut. det.	no mut. det.	no mut. det.	no mut. det.	no mut. det.	no mut. det.	no mut. det.	no mut. det.	no mut. det.	no mut. det.	no mut. det.	no mut. det.	LOW COVERAGE	no mut. det.	no mut. det.	no mut. det.	no mut. det.	no mut. det.	no mut. det.	no mut. det.	no mut. det.	no mut. det.	no mut. det.	no mut. det.	no mut. det.	no mut. det.	LOW COVERAGE	LOW COVERAGE	no mut. det.	no mut. det.	no mut. det.	Y163C|LOW COVERAGE	V178I	A357V
LXFE_2214_PDX	no mut. det.	no mut. det.	no mut. det.	no mut. det.	no mut. det.	no mut. det.	no mut. det.	no mut. det.	no mut. det.	no mut. det.	no mut. det.	no mut. det.	no mut. det.	no mut. det.	no mut. det.	LOW COVERAGE	no mut. det.	no mut. det.	no mut. det.	no mut. det.	no mut. det.	no mut. det.	no mut. det.	no mut. det.	LOW COVERAGE	no mut. det.	no mut. det.	no mut. det.	frameshift_variant	inframe_deletion|LOW COVERAGE	LOW COVERAGE	no mut. det.	no mut. det.	no mut. det.	H193R	no mut. det.	no mut. det.
LXFE_2232_PDX	no mut. det.	no mut. det.	no mut. det.	no mut. det.	no mut. det.	no mut. det.	no mut. det.	no mut. det.	splice_acceptor_variant	no mut. det.	no mut. det.	no mut. det.	no mut. det.	no mut. det.	no mut. det.	LOW COVERAGE	no mut. det.	no mut. det.	no mut. det.	no mut. det.	no mut. det.	no mut. det.	no mut. det.	no mut. det.	no mut. det.	no mut. det.	no mut. det.	V1100F	stop_gained	splice_donor_variant	LOW COVERAGE	R67G|V412M|C541F	no mut. det.	no mut. det.	stop_gained	no mut. det.	no mut. det.
LXFA_677_PDX	no mut. det.	no mut. det.	no mut. det.	D594A	no mut. det.	no mut. det.	no mut. det.	no mut. det.	LOW COVERAGE	no mut. det.	no mut. det.	LOW COVERAGE	no mut. det.	no mut. det.	no mut. det.	no mut. det.	no mut. det.	no mut. det.	no mut. det.	no mut. det.	no mut. det.	no mut. det.	no mut. det.	no mut. det.	LOW COVERAGE	no mut. det.	no mut. det.	LOW COVERAGE	no mut. det.	no mut. det.	no mut. det.	no mut. det.	no mut. det.	splice_acceptor_variant	frameshift_variant|LOW COVERAGE	no mut. det.	LOW COVERAGE
LXFA_2425_PDX	no mut. det.	no mut. det.	no mut. det.	no mut. det.	no mut. det.	no mut. det.	LOW COVERAGE	no mut. det.	LOW COVERAGE	no mut. det.	no mut. det.	no mut. det.	no mut. det.	no mut. det.	no mut. det.	LOW COVERAGE	no mut. det.	LOW COVERAGE	no mut. det.	no mut. det.	R988C	no mut. det.	no mut. det.	no mut. det.	frameshift_variant|LOW COVERAGE	LOW COVERAGE	no mut. det.	no mut. det.	no mut. det.	no mut. det.	no mut. det.	no mut. det.	LOW COVERAGE	LOW COVERAGE	no mut. det.	no mut. det.	frameshift_variant
